# Supplementary material for: A new species of Hangangbathynella (Crustacea, Bathynellacea, Parabathynellidae) from South Korea
Source: Zookeys. 2021 Jun 21;1046:143–55. doi: 10.3897/zookeys.1046.66141 (PMC8238926; doi:10.3897/zookeys.1046.66141)
Supplement: XML Treatment for Hangangbathynella [file zookeys.1046.66141-treatment1.xml]

<!DOCTYPE tp:taxon-treatment
  PUBLIC "-//TaxonX//DTD Taxonomic Treatment Publishing DTD v0 20100105//EN" "tax-treatment-NSO.dtd">
<tp:taxon-treatment xmlns:tp="http://www.plazi.org/taxpub"><tp:treatment-meta><kwd-group><label>Taxon classification</label><kwd><named-content xmlns:xlink="http://www.w3.org/1999/xlink" content-type="kingdom">Animalia</named-content></kwd><kwd><named-content xmlns:xlink="http://www.w3.org/1999/xlink" content-type="order">Bathynellacea</named-content></kwd><kwd><named-content xmlns:xlink="http://www.w3.org/1999/xlink" content-type="family">Parabathynellidae</named-content></kwd></kwd-group><mixed-citation publication-type="journal"><person-group><name><surname>Ji</surname><given-names>Su-Jung</given-names></name><name><surname>Lee</surname><given-names>Chi-Woo</given-names></name><name><surname>Min</surname><given-names>Gi-Sik</given-names></name></person-group><article-title>A new species of <italic><tp:taxon-name><tp:taxon-name-part taxon-name-part-type="genus" reg="Hangangbathynella">Hangangbathynella</tp:taxon-name-part></tp:taxon-name></italic> (<tp:taxon-name><tp:taxon-name-part taxon-name-part-type="subphylum">Crustacea</tp:taxon-name-part></tp:taxon-name>, <tp:taxon-name><tp:taxon-name-part taxon-name-part-type="order">Bathynellacea</tp:taxon-name-part></tp:taxon-name>, <tp:taxon-name><tp:taxon-name-part taxon-name-part-type="family">Parabathynellidae</tp:taxon-name-part></tp:taxon-name>) from South Korea</article-title><source>Zookeys</source><day>21</day><month>6</month><year>2021</year><volume>1046</volume><fpage>143</fpage><lpage>155</lpage><pub-id pub-id-type="doi">10.3897/zookeys.1046.66141</pub-id></mixed-citation></tp:treatment-meta><tp:nomenclature><label>Genus</label><tp:taxon-name><object-id xmlns:xlink="http://www.w3.org/1999/xlink" content-type="arpha" xlink:type="simple">D16EEA16-2548-5679-9564-7CA22CD35B0D</object-id>
              <tp:taxon-name-part taxon-name-part-type="genus" reg="Hangangbathynella">Hangangbathynella</tp:taxon-name-part>
            </tp:taxon-name><tp:taxon-authority>Park &amp; Cho, 2013</tp:taxon-authority></tp:nomenclature><tp:treatment-sec sec-type="diagnosis" id="SECID0EWJAC"><title>Diagnosis of the genus.</title><p>Body elongated and cylindrical. Antennule seven-segmented. Antenna seven-segmented. Incisor process of mandible with four teeth, a triangular proximal tooth, and molar process with more than six spines, with distal spine furcated distally. Maxilla four-segmented without medial seta on second segment. Exopod of thoracopods I–VII two-segmented. First endopodal segment of thoracopods I–VII with one tiny seta on outer distal margin. Male thoracopod VIII oval with massive protopod; epipod present in the form of gourd-shaped process reaching penial region; basis approximately half the size of protopod, without basial setae; endopod small, with two apical setae; exopod with two distal protuberances. Female thoracopod VIII as a one-segmented small process with tiny teeth and two distal setae. Pleopod absent. Uropod: protopod sympod with a row of homonomous spines; endopod with a spur distally, with two distal setae and two plumose setae on dorsal surface; exopod with a basi-ventral seta. Pleotelson with one lateral seta on each side. Anal operculum protruded. Furcal rami with four to six spines, and one long plumose seta, and one simple seta.</p></tp:treatment-sec><tp:treatment-sec sec-type="type species" id="SECID0E2JAC"><title>Type species.</title><p><italic><tp:taxon-name><tp:taxon-name-part taxon-name-part-type="genus" reg="Hangangbathynella">Hangangbathynella</tp:taxon-name-part> <tp:taxon-name-part taxon-name-part-type="species" reg="taechooni">taechooni</tp:taxon-name-part></tp:taxon-name></italic> Park &amp; Cho, 2013</p></tp:treatment-sec><tp:treatment-sec sec-type="Other species" id="SECID0EMKAC"><title>Other species.</title><p><italic><tp:taxon-name><tp:taxon-name-part taxon-name-part-type="genus" reg="Hangangbathynella">H.</tp:taxon-name-part> <tp:taxon-name-part taxon-name-part-type="species" reg="eunokae">eunokae</tp:taxon-name-part></tp:taxon-name></italic> Park &amp; Cho, 2013, <italic><tp:taxon-name><tp:taxon-name-part taxon-name-part-type="genus" reg="Hangangbathynella">H.</tp:taxon-name-part> <tp:taxon-name-part taxon-name-part-type="species" reg="karanovicae">karanovicae</tp:taxon-name-part></tp:taxon-name></italic> Shin, 2014, and <italic><tp:taxon-name><tp:taxon-name-part taxon-name-part-type="genus" reg="Hangangbathynella">H.</tp:taxon-name-part> <tp:taxon-name-part taxon-name-part-type="species" reg="karanovici">karanovici</tp:taxon-name-part></tp:taxon-name></italic> Shin, 2014.</p></tp:treatment-sec></tp:taxon-treatment>
